# Supplementary material for: Porphyrin-Based MOF Thin Film on Transparent Conducting Oxide: Investigation of Growth, Porosity and Photoelectrochemical Properties
Source: Molecules. 2023 Aug 4;28(15):5876. doi: 10.3390/molecules28155876 (PMC10421013; doi:10.3390/molecules28155876)
Supplement: Supplementary file 1 [file molecules-28-05876-s001.zip]

Archive with 1 entries (1 files):
- molecules-2516052-supplementary.pdf
